# Supplementary material for: Systematic Review of Nano- and Microplastics’ (NMP) Influence on the Bioaccumulation of Environmental Contaminants: Part II—Freshwater Organisms
Source: Toxics. 2023 May 23;11(6):474. doi: 10.3390/toxics11060474 (PMC10303264; doi:10.3390/toxics11060474)
Supplement: Supplementary file 1 [file toxics-11-00474-s001.zip]

Archive with 1 entries (1 files):
- toxics-2356983-supplementary.pdf
